# Supplementary material for: Evaluating the Contribution of Gut Microbiota to the Variation of Porcine Fatness with the Cecum and Fecal Samples
Source: Front Microbiol. 2016 Dec 23;7:2108. doi: 10.3389/fmicb.2016.02108 (PMC5179512; doi:10.3389/fmicb.2016.02108)
Supplement: Supplementary file 1 [file Table_1.XLSX]

## Sheet: Sheet1
Supplement Table 1. OTUs significantly associated with fatness traits in fecal samples (FDR < 0.1)
Fatness triats	OTUs	Mean Relative Abundance(%)	Binary Model			Quantitative model			Meta Analysis		Final P value
			Estimate_b	T_value_b	P_value_b	Estimate_q	T_value_q	P_value_q	meta_z_score	P_meta
LeafFatWt	Otu363,Bacteria;Firmicutes;Clostridia;Clostridiales;Ruminococcaceae	0.021	-0.243072	-3.43797	0.000694574	-0.447356	-3.12505	0.0021863	-4.56465	5.00318e-06	5.00318e-06
	Otu393,Bacteria;Firmicutes;Clostridia;Clostridiales;Lachnospiraceae;Ruminococcus;Ruminococcus gnavus	0.026	0.214638	2.89013	0.00421591	0.378435	2.75754	0.00653814	3.94639	7.93393e-05	7.93393e-05
	Otu206,Bacteria;Firmicutes;Clostridia;Clostridiales;Lachnospiraceae	0.022	-0.269816	-3.56707	0.000438448	-0.263367	-2.03572	0.0455651	-3.89983	9.6261e-05	9.6261e-05
	Otu95,Bacteria;Firmicutes	0.039	-0.278959	-3.90759	0.000122349	-0.0230093	-0.184587	0.853978	-2.8464	0.00442168	0.000122349
	Otu1330,Bacteria;Bacteroidetes;Bacteroidia;Bacteroidales;Prevotellaceae;Prevotella	0.041	0.0274947	0.333061	0.739389	0.448002	3.82411	0.00018298	2.88081	0.00396649	0.00018298
	Otu500,Bacteria;Firmicutes;Clostridia;Clostridiales	0.023	-0.270677	-3.77577	0.000202694	0.10485	0.722918	0.470911	2.11753	0.034215	0.000202694
