# Supplementary material for: Evaluating the Contribution of Gut Microbiota to the Variation of Porcine Fatness with the Cecum and Fecal Samples
Source: Front Microbiol. 2016 Dec 23;7:2108. doi: 10.3389/fmicb.2016.02108 (PMC5179512; doi:10.3389/fmicb.2016.02108)
Supplement: Supplementary file 2 [file Table_2.XLSX]

## Sheet: Supplement Table 2
Supplement Table 2. Microbial taxa significantly associated with fatness traits in two pig populations at FDR < 0.1
pig breed	Fatness Traits	Taxonomy	Mean of Relative Abuncance(%)	Binary Model			Quantitative model			Meta Analysis		Final P value
				Estimate_b	T_value_b	P_value_b	Estimate_q	T_value_q	P_value_q	meta_z_score	P_meta
Bamaxiang	ChestBF	g_Coprobacillus	0.005	0.371445	3.79083	0.000191464	0.558861	1.37244	0.175601	3.59524	0.000324087	0.000191464
	WaistBF	p_Actinobacteria	0.041	0.0156571	0.106008	0.915668	-0.485202	-3.45657	0.000659234	2.33352	0.0196206	0.000659234
	AverageBF	p_Actinobacteria	0.041	0.00455906	0.035289	0.97188	-0.417053	-3.41109	0.000772827	2.35261	0.018642	0.000772827
		g_Coprobacillus	0.005	0.282652	3.70102	0.000268262	0.258945	0.785588	0.435543	3.12817	0.00175896	0.000268262
	LeafFatWt	s_Ruminococcus gnavus	0.026	0.132105	2.4683	0.0142982	0.298321	3.10321	0.00227572	3.89004	0.000100226	0.000100226
	AbdomentFatWt	p_Deferribacteres	0.061	-0.102032	-3.93564	0.000109697	-0.0426906	-1.40992	0.160392	-3.72775	0.000193198	0.000109697
		c_Deferribacteres	0.061	-0.102032	-3.93564	0.000109697	-0.0426906	-1.40992	0.160392	-3.72775	0.000193198	0.000109697
		o_Deferribacterales	0.061	-0.102032	-3.93564	0.000109697	-0.0426906	-1.40992	0.160392	-3.72775	0.000193198	0.000109697
		f_Deferribacteraceae	0.061	-0.102032	-3.93564	0.000109697	-0.0426906	-1.40992	0.160392	-3.72775	0.000193198	0.000109697
		g_Mucispirillum	0.061	-0.102032	-3.93564	0.000109697	-0.0426906	-1.40992	0.160392	-3.72775	0.000193198	0.000109697
		s_Mucispirillum schaedleri	0.061	-0.102032	-3.93564	0.000109697	-0.0426906	-1.40992	0.160392	-3.72775	0.000193198	0.000109697
Erhualian	ChestBF	o_Rhodobacterales	0.0009	0.587838	3.48659	0.000581215	-0.889513	-0.926153	0.372618	-1.80217	0.0715188	0.000581215
	WaistBF	p_Cyanobacteria	2.76	-0.762698	-2.64631	0.00867352	-0.0833495	-1.65336	0.0995817	-3.02044	0.00252408	0.00252408
	LeafFatWt	g_Anaerovibrio	0.23	-0.438922	-2.08191	0.0384061	-0.256574	-3.12723	0.00198922	-3.65032	0.000261914	0.000261914
		s_Clostridium butyricum	0.21	-0.701214	-3.77695	0.000200061	-0.027863	-0.334053	0.738643	-2.86561	0.004162	0.000200061
	AbdomentFatWt	p_Planctomycetes	0.12	0.0197483	0.571603	0.568124	0.109744	3.08192	0.00237826	2.55211	0.0107072	0.00237826
		o_Bacillales	0.006	0.122777	3.75034	0.000221216	0.0149869	0.144159	0.885835	2.7132	0.00666368	0.000221216
		f_Corynebacteriaceae	0.02	0.102576	3.52265	0.000510975	0.0467551	0.856898	0.393128	3.06099	0.00220606	0.000510975
		g_Mogibacterium	0.009	0.0744227	2.38821	0.0177014	0.31275	3.4306	0.000955318	4.01295	5.99641e-05	5.99641e-05
		g_Corynebacterium	0.02	0.102576	3.52265	0.000510975	0.0467551	0.856898	0.393128	3.06099	0.00220606	0.000510975
		s_Ruminococcus gnavus	0.02	0.0934194	3.18651	0.00163029	0.123504	2.15862	0.0330734	3.73467	0.00018796	0.00018796
