# Supplementary material for: Evaluating the Contribution of Gut Microbiota to the Variation of Porcine Fatness with the Cecum and Fecal Samples
Source: Front Microbiol. 2016 Dec 23;7:2108. doi: 10.3389/fmicb.2016.02108 (PMC5179512; doi:10.3389/fmicb.2016.02108)
Supplement: Supplementary file 3 [file Table_3.XLSX]

## Sheet: Supplement Table 3
Supplement Table 3: OTUs significantly associated with fatness traits in cecum samples (FDR < 0.1)
Fatness Traits	OTUs	Mean Relative Abundance(%)	Binary Model			Quantitative model			Meta Analysis		Final P value
			Estimate_b	T_value_b	P_value_b	Estimate_q	T_value_q	P_value_q	meta_z_score	P_meta
ShoulderBF	Otu426,Bacteria;Firmicutes;Clostridia;Clostridiales;Lachnospiraceae	0.023	0.394148	4.42242	1.4778e-05	-0.0986532	-0.713545	0.47664	-2.55991	0.01047	1.4778e-05
	Otu148,Bacteria;Bacteroidetes;Bacteroidia;Bacteroidales;Bacteroidaceae;Bacteroides	0.142	-0.135484	-1.29158	0.19774	-0.356866	-4.08265	6.66047e-05	-3.73078	0.00019089	6.66047e-05
	Otu58,Bacteria;Bacteroidetes;Bacteroidia;Bacteroidales;Paraprevotellaceae;CF231	0.091	-0.351962	-3.93276	0.000109833	-0.0897733	-0.794416	0.428954	-3.29424	0.000986889	0.000109833
	Otu162,Bacteria;Firmicutes;Clostridia;Clostridiales;Lachnospiraceae	0.047	-0.357836	-3.97816	9.18984e-05	-0.0667794	-0.540787	0.589468	-3.14709	0.00164907	9.18984e-05
WaistBF	Otu58,Bacteria;Bacteroidetes;Bacteroidia;Bacteroidales;Paraprevotellaceae;CF231	0.0909603	-0.320806	-4.38036	1.7682e-05	-0.175724	-1.83516	0.0696446	-4.31797	1.57471e-05	1.57471e-05
	Otu402,Bacteria;Cyanobacteria;4C0d-2;YS2	0.0173305	-0.176673	-2.29565	0.0225552	-0.572223	-3.71408	0.000366163	-4.13249	3.5885e-05	3.5885e-05
	Otu148,Bacteria;Bacteroidetes;Bacteroidia;Bacteroidales;Bacteroidaceae;Bacteroides	0.141714	-0.209876	-2.44892	0.0150421	-0.250181	-3.43341	0.000737983	-4.10577	4.02977e-05	4.02977e-05
	Otu523,Bacteria;Verrucomicrobia;Verruco-5;WCHB1-41;RFP12	0.0183703	-0.309906	-4.05909	6.66176e-05	-0.17554	-1.20235	0.23282	-3.66365	0.000248649	6.66176e-05
	Otu170,Bacteria;Bacteroidetes;Bacteroidia;Bacteroidales;Prevotellaceae;Prevotella	0.0796707	-0.29471	-4.05609	6.74238e-05	0.0487035	0.533809	0.594345	2.44139	0.0146308	6.74238e-05
	Otu1868,Bacteria;Firmicutes;Clostridia;Clostridiales;Lachnospiraceae;Blautia	0.0100022	0.294432	4.01693	7.88218e-05	0.117469	0.548758	0.584433	3.17836	0.00148112	7.88218e-05
	Otu350,Bacteria;Planctomycetes;Planctomycetia;Pirellulales;Pirellulaceae	0.0120818	-0.327405	-3.91388	0.000118232	0.256059	1.4094	0.164057	1.73822	0.0821728	0.000118232
	Otu179,Bacteria;Spirochaetes;Spirochaetes;Spirochaetales;Spirochaetaceae;Treponema	0.0848698	-0.281976	-3.89796	0.000125779	-0.0254827	-0.284127	0.776842	-2.91188	0.00359263	0.000125779
	Otu761,Bacteria;Firmicutes;Clostridia;Clostridiales	0.0104973	-0.294315	-3.87824	0.000135766	-0.0659594	-0.314205	0.754163	-2.91958	0.00350502	0.000135766
	Otu1671,Bacteria;Bacteroidetes;Bacteroidia;Bacteroidales	0.0473865	0.207826	2.8394	0.00490573	0.259545	2.50466	0.0135871	3.73434	0.000188206	0.000188206
	Otu231,Bacteria;Cyanobacteria;4C0d-2;YS2	0.0329279	-0.28299	-3.78985	0.000190506	-0.106418	-0.930794	0.354478	-3.29315	0.000990704	0.000190506
	Otu334,Bacteria;Bacteroidetes;Bacteroidia;Bacteroidales;Prevotellaceae;Prevotella	0.154885	-0.238954	-2.16361	0.0314776	-0.232341	-3.0933	0.00224846	-3.68139	0.000231968	0.000231968
	Otu1909,Bacteria;Firmicutes;Clostridia;Clostridiales;Ruminococcaceae	0.045901	0.312349	3.72328	0.000244884	-0.0436558	-0.367537	0.713648	-2.33387	0.0196026	0.000244884
	Otu297,Bacteria;Firmicutes;Clostridia;Clostridiales;Lachnospiraceae;Coprococcus	0.0632315	0.256414	2.53671	0.0118221	0.265057	2.6009	0.00998202	3.6019	0.000315894	0.000315894
	Otu263,Bacteria;Verrucomicrobia;Verruco-5;WCHB1-41;RFP12	0.0875932	-0.228803	-2.91142	0.00393513	-0.191978	-2.17116	0.0313566	-3.56087	0.000369625	0.000369625
	Otu1144,Bacteria;Firmicutes;Clostridia;Clostridiales;Lachnospiraceae	0.0182713	0.0247681	0.329498	0.742066	0.537809	3.65712	0.000405504	2.73339	0.00626864	0.000405504
	Otu1572,Bacteria;Bacteroidetes;Bacteroidia;Bacteroidales;Bacteroidaceae;Bacteroides	0.0432767	-0.0122875	-0.139102	0.889485	-0.4133	-3.58506	0.000431061	-2.58748	0.00966799	0.000431061
	Otu370,Bacteria;Cyanobacteria;4C0d-2;YS2	0.0468913	-0.201737	-2.75183	0.00637683	-0.244585	-2.23763	0.0270307	-3.49227	0.000478926	0.000478926
	Otu525,Bacteria;Cyanobacteria;4C0d-2;YS2	0.0207471	-0.183871	-2.41554	0.0164567	-0.408805	-2.52133	0.013492	-3.443	0.000575299	0.000575299
	Otu21,Bacteria;Bacteroidetes;Bacteroidia;Bacteroidales	0.848154	0.0193047	0.112437	0.91057	0.179522	3.41483	0.000754825	2.46156	0.0138335	0.000754825
	Otu190,Bacteria;Verrucomicrobia;Opitutae;Cerasicoccales;Cerasicoccaceae	0.0955652	-0.249542	-3.40173	0.000783804	0.0429757	0.511062	0.610136	2.01425	0.0439838	0.000783804
	Otu59,Bacteria;Bacteroidetes;Bacteroidia;Bacteroidales;Prevotellaceae;Prevotella	0.247083	-0.312111	-1.97061	0.0499132	-0.196258	-2.81467	0.00531156	-3.35749	0.000786528	0.000786528
	Otu723,Bacteria;Cyanobacteria;4C0d-2;YS2	0.0628849	-0.10972	-1.42694	0.15489	-0.331734	-3.32664	0.0011023	-3.31314	0.000922532	0.000922532
	Otu755,Bacteria;Firmicutes;Clostridia;Clostridiales;Lachnospiraceae	0.0131217	0.243641	3.35	0.000937849	0.0182454	0.0997879	0.920679	2.4099	0.0159568	0.000937849
	Otu162,Bacteria;Firmicutes;Clostridia;Clostridiales;Lachnospiraceae	0.0472379	-0.250224	-3.3443	0.000956477	-0.0191673	-0.185331	0.853223	-2.46641	0.0136474	0.000956477
	Otu469,Bacteria;Cyanobacteria;4C0d-2;YS2	0.0277783	-0.219384	-2.99164	0.00306299	-0.207283	-1.59079	0.114552	-3.20984	0.00132808	0.00132808
	Otu851,Bacteria;Firmicutes;Clostridia;Clostridiales;Ruminococcaceae;Oscillospira	0.106508	-0.199943	-1.61214	0.108241	-0.240451	-2.96337	0.00338242	-3.20801	0.00133657	0.00133657
	Otu1260,Bacteria;Cyanobacteria;4C0d-2;YS2	0.0480797	-0.158876	-2.13296	0.0339387	-0.242639	-2.44624	0.0157032	-3.20782	0.00133745	0.00133745
	Otu445,Bacteria;Firmicutes;Clostridia;Clostridiales;Ruminococcaceae	0.0113886	-0.112475	-1.41738	0.157663	0.640237	3.31602	0.00140199	-1.25954	0.207834	0.00140199
	Otu2041,Bacteria;Bacteroidetes;Bacteroidia;Bacteroidales;Prevotellaceae;Prevotella	0.0101507	-0.0727401	-0.901369	0.368292	-0.673966	-3.30229	0.00149498	-2.8817	0.00395541	0.00149498
AverageBF	Otu58,Bacteria;Bacteroidetes;Bacteroidia;Bacteroidales;Paraprevotellaceae;CF231	0.0909603	-0.327698	-4.87565	1.96935e-06	-0.125865	-1.46983	0.144947	-4.39407	1.11247e-05	1.96935e-06
	Otu523,Bacteria;Verrucomicrobia;Verruco-5;WCHB1-41;RFP12	0.0183703	-0.305017	-4.33475	2.14474e-05	-0.241439	-1.75697	0.0827976	-4.23129	2.32358e-05	2.14474e-05
	Otu148,Bacteria;Bacteroidetes;Bacteroidia;Bacteroidales;Bacteroidaceae;Bacteroides	0.141714	-0.167028	-2.09842	0.0369093	-0.269467	-3.9803	9.93288e-05	-4.22779	2.36003e-05	2.36003e-05
	Otu426,Bacteria;Firmicutes;Clostridia;Clostridiales;Lachnospiraceae	0.0226287	0.290281	4.2565	2.97603e-05	-0.0916656	-0.758032	0.449645	-2.4178	0.0156146	2.97603e-05
	Otu162,Bacteria;Firmicutes;Clostridia;Clostridiales;Lachnospiraceae	0.0472379	-0.281893	-4.11585	5.3001e-05	-0.0232835	-0.255999	0.798307	-3.03881	0.00237517	5.3001e-05
	Otu402,Bacteria;Cyanobacteria;4C0d-2;YS2	0.0173305	-0.138248	-1.93437	0.0542384	-0.576269	-3.91346	0.000184166	-4.00557	6.18685e-05	6.18685e-05
	Otu1572,Bacteria;Bacteroidetes;Bacteroidia;Bacteroidales;Bacteroidaceae;Bacteroides	0.0432767	-0.0167193	-0.20446	0.838166	-0.433034	-3.98796	9.58812e-05	-2.90269	0.00369972	9.58812e-05
	Otu179,Bacteria;Spirochaetes;Spirochaetes;Spirochaetales;Spirochaetaceae;Treponema	0.0848698	-0.256661	-3.82849	0.000164407	0.00898991	0.106274	0.915557	2.58957	0.00960965	0.000164407
	Otu1909,Bacteria;Firmicutes;Clostridia;Clostridiales;Ruminococcaceae	0.045901	0.296573	3.8244	0.000167	-0.0617069	-0.566599	0.571689	-2.26186	0.0237058	0.000167
	Otu350,Bacteria;Planctomycetes;Planctomycetia;Pirellulales;Pirellulaceae	0.0120818	-0.292718	-3.77174	0.000204046	0.0925156	0.484684	0.629726	2.28526	0.0222977	0.000204046
	Otu445,Bacteria;Firmicutes;Clostridia;Clostridiales;Ruminococcaceae	0.0113886	-0.0517391	-0.702083	0.483305	0.669071	3.81223	0.000278058	-2.0746	0.0380234	0.000278058
	Otu1297,Bacteria;Bacteroidetes;Bacteroidia;Bacteroidales;Prevotellaceae;Prevotella	0.0183703	-0.219004	-3.19496	0.00158522	-0.286536	-1.93208	0.0553552	-3.58835	0.000332779	0.000332779
	Otu357,Bacteria;Firmicutes;Clostridia;Clostridiales;Ruminococcaceae;Oscillospira	0.0216879	-0.157916	-2.31646	0.0213729	-0.319533	-2.67078	0.00858267	-3.48574	0.000490783	0.000490783
	Otu334,Bacteria;Bacteroidetes;Bacteroidia;Bacteroidales;Prevotellaceae;Prevotella	0.154885	-0.243174	-2.38321	0.0179383	-0.184489	-2.56454	0.0110291	-3.47095	0.000518621	0.000518621
	Otu170,Bacteria;Bacteroidetes;Bacteroidia;Bacteroidales;Prevotellaceae;Prevotella	0.0796707	-0.237941	-3.50881	0.000536944	-0.0134043	-0.152821	0.878766	-2.55559	0.0106008	0.000536944
	Otu723,Bacteria;Cyanobacteria;4C0d-2;YS2	0.0628849	-0.138195	-1.94841	0.0525269	-0.269833	-2.95439	0.00363188	-3.42754	0.00060908	0.00060908
	Otu724,Bacteria;Firmicutes;Clostridia;Clostridiales	0.012775	-0.121819	-1.77833	0.0766099	-0.589163	-3.06285	0.00273577	-3.37054	0.000750197	0.000750197
	Otu755,Bacteria;Firmicutes;Clostridia;Clostridiales;Lachnospiraceae	0.0131217	0.227579	3.38148	0.000841063	-0.0186614	-0.112648	0.910498	-2.28148	0.0225199	0.000841063
	Otu1671,Bacteria;Bacteroidetes;Bacteroidia;Bacteroidales	0.0473865	0.17096	2.51419	0.0125834	0.198346	2.18988	0.0304506	3.29478	0.00098498	0.00098498
AbdomentFatWt	Otu349,Bacteria;Cyanobacteria;4C0d-2;YS2	0.102349	-0.0855151	-2.82802	0.00507756	-0.10828	-3.60299	0.000428077	-4.47189	7.75301e-06	7.75301e-06
	Otu583,Bacteria;Cyanobacteria;4C0d-2;YS2	0.0179247	-0.132886	-4.50155	1.05073e-05	-0.110197	-1.8845	0.0627252	-4.43186	9.34242e-06	9.34242e-06
	Otu204,Bacteria;Cyanobacteria;4C0d-2;YS2	0.0155974	-0.214737	-4.47213	1.19344e-05	0.010375	0.191374	0.849988	2.96253	0.00305123	1.19344e-05
	Otu402,Bacteria;Cyanobacteria;4C0d-2;YS2	0.0173305	-0.0765797	-2.48764	0.0135367	-0.239208	-3.74042	0.000334806	-4.2823	1.84968e-05	1.84968e-05
	Otu864,Bacteria;Cyanobacteria;4C0d-2;YS2	0.0147557	-0.133384	-4.36769	1.86589e-05	-0.0656802	-0.97189	0.33411	-3.70965	0.000207549	1.86589e-05
	Otu1395,Bacteria;Spirochaetes;Spirochaetes;Spirochaetales;Spirochaetaceae;Treponema	0.380181	-0.106361	-3.46669	0.000623754	-0.0649797	-2.57752	0.0108652	-4.22007	2.44232e-05	2.44232e-05
	Otu718,Bacteria;Firmicutes;Clostridia;Clostridiales;Lachnospiraceae;Blautia	0.0104478	0.126401	4.30104	2.47112e-05	-0.120396	-1.54366	0.126031	-1.90034	0.057389	2.47112e-05
	Otu207,Bacteria;Firmicutes;Clostridia;Clostridiales;Lachnospiraceae;Lachnospira	0.0335221	-0.123668	-4.29747	2.50835e-05	-0.0661927	-1.39525	0.165396	-3.96064	7.47478e-05	2.50835e-05
	Otu435,Bacteria;Cyanobacteria;4C0d-2;YS2	0.0109925	-0.170009	-4.19655	3.81299e-05	-0.0705497	-1.1418	0.261517	-3.70619	0.000210401	3.81299e-05
	Otu426,Bacteria;Firmicutes;Clostridia;Clostridiales;Lachnospiraceae	0.0226287	0.123883	4.19198	3.88526e-05	0.0116888	0.210691	0.83342	3.05789	0.00222898	3.88526e-05
	Otu67,Bacteria;Bacteroidetes;Bacteroidia;Bacteroidales	0.110965	-0.102348	-2.9233	0.00379304	-0.103083	-2.91778	0.00396	-4.0844	4.41913e-05	4.41913e-05
	Otu81,Bacteria;Spirochaetes;Spirochaetes;Spirochaetales;Spirochaetaceae;Treponema	0.246638	-0.116157	-3.96305	9.75356e-05	-0.0558611	-1.8864	0.0621718	-4.07414	4.61838e-05	4.61838e-05
	Otu457,Bacteria;Bacteroidetes;Bacteroidia;Bacteroidales	0.0228762	-0.116665	-4.02042	7.77353e-05	-0.0700371	-1.18718	0.237287	-3.62963	0.000283827	7.77353e-05
	Otu686,Bacteria;Spirochaetes;Spirochaetes;Spirochaetales;Spirochaetaceae;Treponema	0.144685	-0.110312	-3.50401	0.000546234	-0.053943	-1.9402	0.0562187	-3.79457	0.0001479	0.0001479
	Otu1007,Bacteria;Bacteroidetes;Bacteroidia;Bacteroidales	0.301798	-0.00898907	-0.169432	0.865599	-0.116723	-3.8022	0.000185753	-2.76259	0.00573444	0.000185753
	Otu1122,Bacteria;Firmicutes;Clostridia;Clostridiales;Lachnospiraceae	0.207718	0.0967845	0.92324	0.356806	-0.154485	-3.75629	0.000217311	1.9633	0.0496115	0.000217311
	Otu186,Bacteria;Cyanobacteria;4C0d-2;YS2	0.0429796	-0.0769738	-2.61419	0.00950727	-0.111051	-2.64257	0.00927165	-3.67351	0.000239243	0.000239243
	Otu869,Bacteria;Cyanobacteria;4C0d-2;YS2	0.0108934	-0.0987627	-2.98619	0.00311605	-0.178538	-2.24066	0.0285824	-3.63824	0.000274506	0.000274506
	Otu1741,Bacteria;Firmicutes;Clostridia;Clostridiales;Lachnospiraceae	0.085464	-0.0639972	-1.20985	0.227523	-0.133941	-3.67113	0.000303126	-3.40781	0.000654853	0.000303126
	Otu286,Bacteria;Spirochaetes;Spirochaetes;Spirochaetales;Spirochaetaceae;Treponema	0.0871476	-0.0849215	-2.616	0.00945837	-0.087081	-2.53419	0.0121689	-3.60783	0.000308774	0.000308774
	Otu241,Bacteria;Bacteroidetes;Bacteroidia;Bacteroidales;Paraprevotellaceae;CF231	0.119828	-0.118149	-2.56474	0.0109321	-0.0833611	-2.56598	0.010975	-3.59801	0.00032066	0.00032066
	Otu2043,Bacteria;Cyanobacteria;4C0d-2;YS2	0.0117352	-0.100021	-3.20908	0.00151242	-0.14662	-1.93594	0.0565458	-3.59146	0.000328828	0.000328828
	Otu526,Bacteria;Firmicutes;Clostridia;Clostridiales;Ruminococcaceae	0.0241141	0.0419496	1.38585	0.167073	0.206498	3.66357	0.000349552	3.50525	0.000456174	0.000349552
	Otu371,Bacteria;Firmicutes;Clostridia;Clostridiales;Lachnospiraceae	0.0707084	-0.0581098	-1.59564	0.111879	-0.130111	-3.49142	0.000597398	-3.55151	0.000383025	0.000383025
	Otu525,Bacteria;Cyanobacteria;4C0d-2;YS2	0.0207471	-0.0958252	-3.16792	0.00173368	-0.102396	-1.90751	0.0597168	-3.54636	0.000390598	0.000390598
	Otu560,Bacteria;Firmicutes;Clostridia;Clostridiales;Ruminococcaceae;Ruminococcus;Ruminococcus_bromii	0.0141615	0.0733229	2.47478	0.014021	0.167574	2.59735	0.0107292	3.54128	0.000398195	0.000398195
	Otu180,Bacteria;Bacteroidetes;Bacteroidia;Bacteroidales;Prevotellaceae;Prevotella	0.0373843	-0.0973059	-3.15875	0.00178689	-0.085097	-1.89741	0.0613369	-3.53172	0.000412873	0.000412873
	Otu75,Bacteria;Bacteroidetes;Bacteroidia;Bacteroidales	0.467527	-0.00841857	-0.213536	0.83109	-0.0809692	-3.49724	0.000579737	-2.58393	0.00976822	0.000579737
	Otu374,Bacteria;Cyanobacteria;4C0d-2;YS2	0.0146071	-0.107479	-3.48303	0.000588633	-0.00308958	-0.0477791	0.962013	-2.46386	0.0137449	0.000588633
	Otu459,Bacteria;Firmicutes;Clostridia;Clostridiales;Ruminococcaceae	0.055408	0.00393064	0.0914644	0.9272	0.149139	3.44511	0.000691015	2.46391	0.0137433	0.000691015
	Otu206,Bacteria;Planctomycetes;Planctomycetia;Pirellulales;Pirellulaceae	0.050506	0.070288	2.28468	0.0232017	0.0953159	2.55693	0.0115267	3.39157	0.000694922	0.000694922
	Otu687,Bacteria;Firmicutes;Clostridia;Clostridiales;Ruminococcaceae	0.0123789	0.0998947	3.42603	0.000719898	-0.036544	-0.451154	0.652743	-2.07319	0.0381547	0.000719898
	Otu131,Bacteria;Bacteroidetes;Bacteroidia;Bacteroidales;RF16	0.130919	-0.0383949	-1.1887	0.235729	-0.111406	-3.43476	0.000748157	-3.2223	0.00127164	0.000748157
	Otu551,Bacteria;Cyanobacteria;4C0d-2;YS2	0.010943	-0.0760149	-2.34509	0.0198344	-0.155999	-2.49688	0.0149203	-3.3685	0.000755796	0.000755796
	Otu162,Bacteria;Firmicutes;Clostridia;Clostridiales;Lachnospiraceae	0.0472379	-0.101018	-3.37021	0.00087459	0.0436296	1.09649	0.274645	1.58082	0.11392	0.00087459
	Otu415,Bacteria;Firmicutes;Clostridia;Clostridiales;Lachnospiraceae;Ruminococcus;Ruminococcus_gnavus	0.0139634	0.100939	3.35248	0.000929858	0.0251206	0.363829	0.716848	2.59763	0.00938691	0.000929858
	Otu365,Bacteria;Firmicutes;Clostridia;Clostridiales;Lachnospiraceae	0.0337202	-0.0755488	-2.51846	0.0124358	-0.10185	-2.19031	0.0301219	-3.30078	0.000964154	0.000964154
	Otu334,Bacteria;Bacteroidetes;Bacteroidia;Bacteroidales;Prevotellaceae;Prevotella	0.154885	-0.0831897	-1.87513	0.0619837	-0.0845941	-2.81793	0.00529508	-3.29153	0.000996446	0.000996446
	Otu370,Bacteria;Cyanobacteria;4C0d-2;YS2	0.0468913	-0.0697587	-2.36498	0.0188243	-0.0982612	-2.33096	0.0213698	-3.28831	0.0010079	0.0010079
	Otu1353,Bacteria;Firmicutes;Clostridia;Clostridiales;Lachnospiraceae	0.0403057	-0.0414676	-1.29865	0.195307	-0.148771	-3.31274	0.00113671	-3.21687	0.00129597	0.00113671
	Otu199,Bacteria;Cyanobacteria;4C0d-2;YS2	0.102844	-0.0778541	-2.46867	0.0142567	-0.0683517	-2.16234	0.0320502	-3.24881	0.00115888	0.00115888
	Otu723,Bacteria;Cyanobacteria;4C0d-2;YS2	0.0628849	-0.0854648	-2.8067	0.00541448	-0.0687991	-1.78312	0.0765633	-3.21894	0.00128666	0.00128666
	Otu116,Bacteria;Firmicutes	0.112401	-0.0440656	-1.13101	0.259175	-0.111734	-3.19521	0.00162616	-3.02608	0.00247751	0.00162616
	Otu1067,Bacteria;Firmicutes;Clostridia;Clostridiales;Lachnospiraceae	0.0322842	-2.44719e-05	-0.000797855	0.999364	-0.154015	-3.20721	0.00164282	-2.22667	0.0259691	0.00164282
	Otu203,Bacteria;Firmicutes;Clostridia;Clostridiales;Ruminococcaceae;Ruminococcus	0.0404048	0.0406461	1.33003	0.184764	0.143118	3.16842	0.00186236	3.13784	0.00170198	0.00170198
	Otu148,Bacteria;Bacteroidetes;Bacteroidia;Bacteroidales;Bacteroidaceae;Bacteroides	0.141714	-0.012081	-0.347549	0.728482	-0.0912948	-3.17816	0.00174179	-2.45946	0.0139146	0.00174179
	Otu1311,Bacteria;Firmicutes;Clostridia;Clostridiales	0.0225791	-0.0901601	-3.04138	0.00261525	-0.0772881	-1.40187	0.16405	-3.11216	0.00185725	0.00185725
	Otu1260,Bacteria;Cyanobacteria;4C0d-2;YS2	0.0480797	-0.0806365	-2.71691	0.00706728	-0.0697503	-1.70412	0.0906261	-3.1012	0.00192737	0.00192737
	Otu455,Bacteria;Bacteroidetes;Bacteroidia;Bacteroidales;Paraprevotellaceae;CF231	0.0855135	-0.0914143	-3.12726	0.00198137	-0.0320888	-0.896826	0.371593	-2.81889	0.00481908	0.00198137
	Otu82,Bacteria;Firmicutes;Clostridia;Clostridiales;Lachnospiraceae	0.202816	-0.12027	-2.34109	0.0200437	-0.0632162	-2.04162	0.0423882	-3.0796	0.00207276	0.00207276
	Otu138,Bacteria;Firmicutes;Clostridia;Clostridiales;Lachnospiraceae	0.172612	-0.115089	-2.41496	0.0164825	-0.0572973	-1.93123	0.0547696	-3.05382	0.00225948	0.00225948
	Otu324,Bacteria;Firmicutes;Clostridia;Clostridiales;Lachnospiraceae	0.0262928	-0.0695651	-2.34908	0.0196281	-0.0959405	-1.92354	0.0565823	-2.99807	0.00271698	0.00271698
	Otu1676,Bacteria;Spirochaetes;Spirochaetes;Spirochaetales;Spirochaetaceae;Treponema	0.0359979	-0.0809965	-2.73272	0.00674667	-0.0728866	-1.5366	0.126715	-2.9955	0.00273993	0.00273993
	Otu388,Bacteria;Cyanobacteria;4C0d-2;YS2	0.0510011	-0.0611692	-2.0067	0.0458988	-0.0875078	-2.22168	0.0278123	-2.96719	0.00300531	0.00300531
	Otu213,Bacteria;Firmicutes;Clostridia;Clostridiales;Lachnospiraceae	0.0173305	-0.07978	-2.23266	0.0264904	-0.134201	-2.0248	0.0481391	-2.96637	0.00301335	0.00301335
